# Supplementary material for: Using Smartphone-Tracked Behavioral Markers to Recognize Depression and Anxiety Symptoms: Cross-Sectional Digital Phenotyping Study
Source: JMIR Ment Health. 2026 Jan 26;13:e80765. doi: 10.2196/80765 (PMC12836477; doi:10.2196/80765)
Supplement: Multimedia Appendix 4 [file mental-v13-e80765-s004.xlsx]

## Sheet: model comparison
Fold	Feature group	Model compariosn	z	p	AUC (model type 1)	95% CI lower limit (model type 1)	95% CI upper limit (model type 1)	AUC (model type 2)	95% CI lower limit (model type 2)	95% CI upper limit (model type 2)
0	All	Dummy model versus logistic regression	1.89092e+16	0.05863533556000504	0.5	0.5	0.5	0.6673553719008265	0.4938890665660924	0.8408216772355606
0	All	Dummy model versus random forest	1.71376e+16	0.08657250316101361	0.5	0.5	0.5	0.6446280991735538	0.47922244896431687	0.8100337493827907
0	All	Logistic regression versus random forest	-0.23226440505023463	0.81633265716225	0.6673553719008265	0.4938890665660924	0.8408216772355606	0.6446280991735538	0.47922244896431687	0.8100337493827907
0	Digital phenotyping	Dummy model versus logistic regression	1.41399e+16	0.15736509189959302	0.5	0.5	0.5	0.6239669421487604	0.45213341426107034	0.7958004700364504
0	Digital phenotyping	Dummy model versus random forest	0.8743496840424556	0.3819278497858515	0.5	0.5	0.5	0.5795454545454546	0.4012343864586631	0.757856522632246
0	Digital phenotyping	Logistic regression versus random forest	-0.6817018617034822	0.49542749002777886	0.6239669421487604	0.45213341426107034	0.7958004700364504	0.5795454545454546	0.4012343864586631	0.757856522632246
0	Demographics	Dummy model versus logistic regression	1535766369001580	0.12459569079796547	0.5	0.5	0.5	0.634297520661157	0.4629053681685794	0.8056896731537345
0	Demographics	Dummy model versus random forest	1.31513e+16	0.18846514964555372	0.5	0.5	0.5	0.6146694214876034	0.4437757500903745	0.7855630928848323
0	Demographics	Logistic regression versus random forest	-0.18586238157188822	0.8525526832789585	0.634297520661157	0.4629053681685794	0.8056896731537345	0.6146694214876034	0.4437757500903745	0.7855630928848323
1	All	Dummy model versus logistic regression	0.1358964762500564	0.8919031211789363	0.5	0.5	0.5	0.5123966942148761	0.3336056404733107	0.6911877479564414
1	All	Dummy model versus random forest	1.13389e+16	0.2568392579578562	0.5	0.5	0.5	0.5991735537190084	0.42774951134756284	0.7705975960904539
1	All	Logistic regression versus random forest	0.9551564840247309	0.33949856828368774	0.5123966942148761	0.3336056404733107	0.6911877479564414	0.5991735537190084	0.42774951134756284	0.7705975960904539
1	Digital phenotyping	Dummy model versus logistic regression	1.1899e+16	0.23408623206997958	0.5	0.5	0.5	0.6053719008264462	0.4318065876040982	0.7789372140487942
1	Digital phenotyping	Dummy model versus random forest	1.38848e+16	0.16499159285791765	0.5	0.5	0.5	0.6219008264462811	0.4498266129753401	0.7939750399172221
1	Digital phenotyping	Logistic regression versus random forest	0.1450861596952698	0.8846428456261723	0.6053719008264462	0.4318065876040982	0.7789372140487942	0.6219008264462811	0.4498266129753401	0.7939750399172221
1	Demographics	Dummy model versus logistic regression	0.05616947708611869	0.9552067965174542	0.5	0.5	0.5	0.5051652892561984	0.3249289502858559	0.6854016282265409
1	Demographics	Dummy model versus random forest	-0.2989211910857537	0.7650001777880358	0.5	0.5	0.5	0.472107438016529	0.2892217191232467	0.6549931569098113
1	Demographics	Logistic regression versus random forest	-0.4272403224030441	0.6692042947514798	0.5051652892561984	0.3249289502858559	0.6854016282265409	0.472107438016529	0.2892217191232467	0.6549931569098113
2	All	Dummy model versus logistic regression	-0.0938378340724451	0.9252379770258053	0.5	0.5	0.5	0.4913419913419912	0.3105046423636202	0.6721793403203622
2	All	Dummy model versus random forest	1.07361e+16	0.2829953365919998	0.5	0.5	0.5	0.5952380952380951	0.4213738499375398	0.7691023405386505
2	All	Logistic regression versus random forest	1.16331e+16	0.2447026623944687	0.4913419913419912	0.3105046423636202	0.6721793403203622	0.5952380952380951	0.4213738499375398	0.7691023405386505
2	Digital phenotyping	Dummy model versus logistic regression	1.19681e+16	0.2313787032967073	0.5	0.5	0.5	0.606060606060606	0.4323704511692146	0.7797507609519974
2	Digital phenotyping	Dummy model versus random forest	1194106792986450	0.23243619635039725	0.5	0.5	0.5	0.604978354978355	0.43267065509562663	0.7772860548610833
2	Digital phenotyping	Logistic regression versus random forest	-0.013655538382485712	0.9891047953677878	0.606060606060606	0.4323704511692146	0.7797507609519974	0.604978354978355	0.43267065509562663	0.7772860548610833
2	Demographics	Dummy model versus logistic regression	-0.20370021093167742	0.8385877773526184	0.5	0.5	0.5	0.48484848484848486	0.3390635400398464	0.6306334296571233
2	Demographics	Dummy model versus random forest	0.534666733530432	0.5928803288877799	0.5	0.5	0.5	0.5487012987012987	0.3701736562115686	0.7272289411910288
2	Demographics	Logistic regression versus random forest	0.8193910063340873	0.412563364522483	0.48484848484848486	0.3390635400398464	0.6306334296571233	0.5487012987012987	0.3701736562115686	0.7272289411910288
3	All	Dummy model versus logistic regression	0.69412750874255	0.48760224853497003	0.5	0.5	0.5	0.5627705627705628	0.38552929114528767	0.740011834395838
3	All	Dummy model versus random forest	0.8620036454444364	0.38868551179097344	0.5	0.5	0.5	0.577922077922078	0.4007482722950101	0.7550958835491458
3	All	Logistic regression versus random forest	0.2715708978493452	0.7859519788646051	0.5627705627705628	0.38552929114528767	0.740011834395838	0.577922077922078	0.4007482722950101	0.7550958835491458
3	Digital phenotyping	Dummy model versus logistic regression	1.12916e+16	0.2588316514528568	0.5	0.5	0.5	0.6038961038961039	0.42355569091528433	0.7842365168769235
3	Digital phenotyping	Dummy model versus random forest	0.27264261425162367	0.785127951024219	0.5	0.5	0.5	0.5248917748917747	0.34595062721729175	0.7038329225662577
3	Digital phenotyping	Logistic regression versus random forest	-0.8393852199203297	0.4012531750992896	0.6038961038961039	0.42355569091528433	0.7842365168769235	0.5248917748917747	0.34595062721729175	0.7038329225662577
3	Demographics	Dummy model versus logistic regression	0.17043086217358586	0.8646713026710938	0.5	0.5	0.5	0.5162337662337662	0.3295445906593476	0.7029229418081847
3	Demographics	Dummy model versus random forest	0.1539847761228522	0.8776217393084157	0.5	0.5	0.5	0.5140692640692641	0.33499149054481503	0.6931470375937132
3	Demographics	Logistic regression versus random forest	-0.027041563340525814	0.9784265833889583	0.5162337662337662	0.3295445906593476	0.7029229418081847	0.5140692640692641	0.33499149054481503	0.6931470375937132
4	All	Dummy model versus logistic regression	1.68074e+16	0.09281248309437576	0.5	0.5	0.5	0.645021645021645	0.4759078145790271	0.814135475464263
4	All	Dummy model versus random forest	1.20284e+16	0.22903840552093024	0.5	0.5	0.5	0.6082251082251082	0.4318779725847337	0.7845722438654827
4	All	Logistic regression versus random forest	-0.4595737716506393	0.6458221889180041	0.645021645021645	0.4759078145790271	0.814135475464263	0.6082251082251082	0.4318779725847337	0.7845722438654827
4	Digital phenotyping	Dummy model versus logistic regression	0.704486602498915	0.4811297905494445	0.5	0.5	0.5	0.5649350649350648	0.38427813241846265	0.745591997451667
4	Digital phenotyping	Dummy model versus random forest	1.30183e+16	0.1929746753478081	0.5	0.5	0.5	0.6158008658008658	0.44145735495531757	0.790144376646414
4	Digital phenotyping	Logistic regression versus random forest	0.5455551210792853	0.5853717809206921	0.5649350649350648	0.38427813241846265	0.745591997451667	0.6158008658008658	0.44145735495531757	0.790144376646414
4	Demographics	Dummy model versus logistic regression	1.42281e+16	0.15479038874022646	0.5	0.5	0.5	0.6233766233766234	0.4534219291938098	0.793331317559437
4	Demographics	Dummy model versus random forest	0.13159475566703885	0.8953048338224276	0.5	0.5	0.5	0.5119047619047619	0.33459598953320446	0.6892135342763193
4	Demographics	Logistic regression versus random forest	-1.0822e+16	0.2791628363437305	0.6233766233766234	0.4534219291938098	0.793331317559437	0.5119047619047619	0.33459598953320446	0.6892135342763193

## Sheet: feature comparison
Fold	Model type	Feature group comparison	z	p	AUC (feature group 1)	95% CI lower limit (feature group 1)	95% CI upper limit (feature group 1)	AUC (feature group 2)	95% CI lower limit (feature group 2)	95% CI upper limit (feature group 2)
0	Logistic regression	Demographics versus digital phenotyping	-0.07688712234776611	0.9387133420977261	0.634297520661157	0.4629053681685794	0.8056896731537345	0.6239669421487604	0.45213341426107034	0.7958004700364504
0	Logistic regression	Demographics versus all features	0.6018027350653175	0.5473054543223692	0.634297520661157	0.4629053681685794	0.8056896731537345	0.6673553719008265	0.4938890665660924	0.8408216772355606
0	Logistic regression	Digital phenotyping versus all features	0.4030802453737053	0.6868891926436969	0.6239669421487604	0.45213341426107034	0.7958004700364504	0.6673553719008265	0.4938890665660924	0.8408216772355606
0	Random forest	Demographics versus digital phenotyping	-0.2557454885828651	0.7981473680653806	0.6146694214876034	0.4437757500903745	0.7855630928848323	0.5795454545454546	0.4012343864586631	0.757856522632246
0	Random forest	Demographics versus all features	0.28516993067398394	0.7755139561483768	0.6146694214876034	0.4437757500903745	0.7855630928848323	0.6446280991735538	0.47922244896431687	0.8100337493827907
0	Random forest	Digital phenotyping versus all features	1091987889979220	0.2748384240703874	0.5795454545454546	0.4012343864586631	0.757856522632246	0.6446280991735538	0.47922244896431687	0.8100337493827907
1	Logistic regression	Demographics versus digital phenotyping	0.7317175709733403	0.46434096948605463	0.5051652892561984	0.3249289502858559	0.6854016282265409	0.6053719008264462	0.4318065876040982	0.7789372140487942
1	Logistic regression	Demographics versus all features	0.361685181977279	0.717587301520783	0.5051652892561984	0.3249289502858559	0.6854016282265409	0.5123966942148761	0.3336056404733107	0.6911877479564414
1	Logistic regression	Digital phenotyping versus all features	-0.7248552564677312	0.46854083268069235	0.6053719008264462	0.4318065876040982	0.7789372140487942	0.5123966942148761	0.3336056404733107	0.6911877479564414
1	Random forest	Demographics versus digital phenotyping	1.33418e+16	0.1821442571642704	0.472107438016529	0.2892217191232467	0.6549931569098113	0.6219008264462811	0.4498266129753401	0.7939750399172221
1	Random forest	Demographics versus all features	1.41914e+16	0.15585884478503126	0.472107438016529	0.2892217191232467	0.6549931569098113	0.5991735537190084	0.42774951134756284	0.7705975960904539
1	Random forest	Digital phenotyping versus all features	-0.24688027072627433	0.8050008854816346	0.6219008264462811	0.4498266129753401	0.7939750399172221	0.5991735537190084	0.42774951134756284	0.7705975960904539
2	Logistic regression	Demographics versus digital phenotyping	1.00778e+16	0.31355853609851136	0.48484848484848486	0.3390635400398464	0.6306334296571233	0.606060606060606	0.4323704511692146	0.7797507609519974
2	Logistic regression	Demographics versus all features	0.11446229620508963	0.9088713331850065	0.48484848484848486	0.3390635400398464	0.6306334296571233	0.4913419913419912	0.3105046423636202	0.6721793403203622
2	Logistic regression	Digital phenotyping versus all features	-0.9533024650272857	0.34043684290773435	0.606060606060606	0.4323704511692146	0.7797507609519974	0.4913419913419912	0.3105046423636202	0.6721793403203622
2	Random forest	Demographics versus digital phenotyping	0.4190427130035516	0.6751849166070517	0.5487012987012987	0.3701736562115686	0.7272289411910288	0.604978354978355	0.43267065509562663	0.7772860548610833
2	Random forest	Demographics versus all features	0.4828880595697383	0.629175220403525	0.5487012987012987	0.3701736562115686	0.7272289411910288	0.5952380952380951	0.4213738499375398	0.7691023405386505
2	Random forest	Digital phenotyping versus all features	-0.1220235427430882	0.902880373181079	0.604978354978355	0.43267065509562663	0.7772860548610833	0.5952380952380951	0.4213738499375398	0.7691023405386505
3	Logistic regression	Demographics versus digital phenotyping	0.6402791956668962	0.5219911036526599	0.5162337662337662	0.3295445906593476	0.7029229418081847	0.6038961038961039	0.42355569091528433	0.7842365168769235
3	Logistic regression	Demographics versus all features	0.581269651774195	0.5610587309746896	0.5162337662337662	0.3295445906593476	0.7029229418081847	0.5627705627705628	0.38552929114528767	0.740011834395838
3	Logistic regression	Digital phenotyping versus all features	-0.5158471378462162	0.6059611770465864	0.6038961038961039	0.42355569091528433	0.7842365168769235	0.5627705627705628	0.38552929114528767	0.740011834395838
3	Random forest	Demographics versus digital phenotyping	0.0840978748930327	0.9329786142499981	0.5140692640692641	0.33499149054481503	0.6931470375937132	0.5248917748917747	0.34595062721729175	0.7038329225662577
3	Random forest	Demographics versus all features	0.6538048109885949	0.5132375665598883	0.5140692640692641	0.33499149054481503	0.6931470375937132	0.577922077922078	0.4007482722950101	0.7550958835491458
3	Random forest	Digital phenotyping versus all features	0.6592974753929431	0.5097047632742522	0.5248917748917747	0.34595062721729175	0.7038329225662577	0.577922077922078	0.4007482722950101	0.7550958835491458
4	Logistic regression	Demographics versus digital phenotyping	-0.534922341254686	0.5927035587929632	0.6233766233766234	0.4534219291938098	0.793331317559437	0.5649350649350648	0.38427813241846265	0.745591997451667
4	Logistic regression	Demographics versus all features	0.7452106117533047	0.45614440873336626	0.6233766233766234	0.4534219291938098	0.793331317559437	0.645021645021645	0.4759078145790271	0.814135475464263
4	Logistic regression	Digital phenotyping versus all features	0.8462145636720569	0.39743305889795977	0.5649350649350648	0.38427813241846265	0.745591997451667	0.645021645021645	0.4759078145790271	0.814135475464263
4	Random forest	Demographics versus digital phenotyping	0.8017509699194659	0.4226970254946246	0.5119047619047619	0.33459598953320446	0.6892135342763193	0.6158008658008658	0.44145735495531757	0.790144376646414
4	Random forest	Demographics versus all features	0.9440663688575135	0.3451357339591653	0.5119047619047619	0.33459598953320446	0.6892135342763193	0.6082251082251082	0.4318779725847337	0.7845722438654827
4	Random forest	Digital phenotyping versus all features	-0.0796831364643194	0.9364892719523704	0.6158008658008658	0.44145735495531757	0.790144376646414	0.6082251082251082	0.4318779725847337	0.7845722438654827

## Sheet: confidence intervals
Fold	Model type	Feature group	Performance metric	Original score	95% CI lower limit	95% CI upper limit
0	Logistic regression	All	F11	0.72	0.5776190476190477	0.8518518518518519
0	Logistic regression	All	F10	0.631578947368421	0.45161290322580644	0.8
0	Logistic regression	All	Precision1	0.6428571428571429	0.4666666666666667	0.8214285714285714
0	Logistic regression	All	Precision0	0.75	0.5333333333333333	0.9375
0	Logistic regression	All	Recall1	0.8181818181818182	0.6470588235294118	0.9583333333333334
0	Logistic regression	All	Recall0	0.5454545454545454	0.35	0.7647058823529411
0	Logistic regression	All	Accuracy	0.6818181818181819	0.5544662309368191	0.8136645962732919
0	Logistic regression	Digital phenotyping	F11	0.6046511627906976	0.4090909090909091	0.75
0	Logistic regression	Digital phenotyping	F10	0.6222222222222222	0.42857142857142855	0.7659574468085106
0	Logistic regression	Digital phenotyping	Precision1	0.6190476190476191	0.4090909090909091	0.8235294117647058
0	Logistic regression	Digital phenotyping	Precision0	0.6086956521739131	0.4090909090909091	0.7917025862068965
0	Logistic regression	Digital phenotyping	Recall1	0.5909090909090909	0.3684210526315789	0.7894736842105263
0	Logistic regression	Digital phenotyping	Recall0	0.6363636363636364	0.41374239350912784	0.8260869565217391
0	Logistic regression	Digital phenotyping	Accuracy	0.6136363636363636	0.46650124069478904	0.7459870064967515
0	Logistic regression	Demographics	F11	0.7037037037037037	0.5416666666666666	0.8214285714285714
0	Logistic regression	Demographics	F10	0.5294117647058824	0.30280748663101625	0.7142857142857143
0	Logistic regression	Demographics	Precision1	0.59375	0.41374239350912784	0.7501689189189188
0	Logistic regression	Demographics	Precision0	0.75	0.47036199095022646	1.0
0	Logistic regression	Demographics	Recall1	0.8636363636363636	0.7	1.0
0	Logistic regression	Demographics	Recall0	0.4090909090909091	0.20833333333333334	0.6191964285714284
0	Logistic regression	Demographics	Accuracy	0.6363636363636364	0.5115741527732374	0.7571119281045752
0	Random forest	All	F11	0.6046511627906976	0.4184336525307799	0.75
0	Random forest	All	F10	0.6222222222222222	0.43233590733590743	0.760047619047619
0	Random forest	All	Precision1	0.6190476190476191	0.40609375000000014	0.8214810924369748
0	Random forest	All	Precision0	0.6086956521739131	0.3997826086956524	0.8
0	Random forest	All	Recall1	0.5909090909090909	0.3684210526315789	0.7894736842105263
0	Random forest	All	Recall0	0.6363636363636364	0.416594827586207	0.8333333333333334
0	Random forest	All	Accuracy	0.6136363636363636	0.4714182194616977	0.75
0	Random forest	Digital phenotyping	F11	0.5714285714285714	0.36363636363636365	0.718
0	Random forest	Digital phenotyping	F10	0.6086956521739131	0.4183959451401314	0.75
0	Random forest	Digital phenotyping	Precision1	0.6	0.375	0.8095238095238095
0	Random forest	Digital phenotyping	Precision0	0.5833333333333334	0.3792025862068966	0.7727272727272727
0	Random forest	Digital phenotyping	Recall1	0.5454545454545454	0.3333333333333333	0.7368993135011441
0	Random forest	Digital phenotyping	Recall0	0.6363636363636364	0.41374239350912784	0.8260869565217391
0	Random forest	Digital phenotyping	Accuracy	0.5909090909090908	0.4378784937888199	0.7225672877846792
0	Random forest	Demographics	F11	0.5652173913043478	0.375	0.72
0	Random forest	Demographics	F10	0.5238095238095238	0.3157894736842105	0.6976744186046512
0	Random forest	Demographics	Precision1	0.5416666666666666	0.3333333333333333	0.75
0	Random forest	Demographics	Precision0	0.55	0.3333333333333333	0.7728535353535352
0	Random forest	Demographics	Recall1	0.5909090909090909	0.3792025862068966	0.7916666666666666
0	Random forest	Demographics	Recall0	0.5	0.2857142857142857	0.7142857142857143
0	Random forest	Demographics	Accuracy	0.5454545454545454	0.4036781832298137	0.6947493734335839
1	Logistic regression	All	F11	0.5714285714285714	0.3684210526315789	0.7187812499999999
1	Logistic regression	All	F10	0.46153846153846156	0.25	0.6451612903225806
1	Logistic regression	All	Precision1	0.5185185185185185	0.3330645161290325	0.7097926267281105
1	Logistic regression	All	Precision0	0.5294117647058824	0.29411764705882354	0.7619747899159662
1	Logistic regression	All	Recall1	0.6363636363636364	0.40737847222222223	0.8181818181818182
1	Logistic regression	All	Recall0	0.4090909090909091	0.2	0.6251157407407406
1	Logistic regression	All	Accuracy	0.5227272727272727	0.37916666666666665	0.6677355072463768
1	Logistic regression	Digital phenotyping	F11	0.46153846153846156	0.24242424242424243	0.6511627906976745
1	Logistic regression	Digital phenotyping	F10	0.5714285714285714	0.3900622729631553	0.7242163009404388
1	Logistic regression	Digital phenotyping	Precision1	0.5294117647058824	0.29390756302521026	0.7648190045248867
1	Logistic regression	Digital phenotyping	Precision0	0.5185185185185185	0.3333333333333333	0.72
1	Logistic regression	Digital phenotyping	Recall1	0.4090909090909091	0.2	0.6191964285714284
1	Logistic regression	Digital phenotyping	Recall0	0.6363636363636364	0.4230769230769231	0.8400526315789473
1	Logistic regression	Digital phenotyping	Accuracy	0.5227272727272727	0.375	0.6710703121828441
1	Logistic regression	Demographics	F11	0.5714285714285714	0.3684210526315789	0.7187812499999999
1	Logistic regression	Demographics	F10	0.46153846153846156	0.25	0.6451612903225806
1	Logistic regression	Demographics	Precision1	0.5185185185185185	0.3330645161290325	0.7097926267281105
1	Logistic regression	Demographics	Precision0	0.5294117647058824	0.29411764705882354	0.7619747899159662
1	Logistic regression	Demographics	Recall1	0.6363636363636364	0.40737847222222223	0.8181818181818182
1	Logistic regression	Demographics	Recall0	0.4090909090909091	0.2	0.6251157407407406
1	Logistic regression	Demographics	Accuracy	0.5227272727272727	0.37916666666666665	0.6677355072463768
1	Random forest	All	F11	0.5365853658536586	0.3412601626016262	0.6976744186046512
1	Random forest	All	F10	0.5957446808510638	0.4183959451401314	0.7442254631454474
1	Random forest	All	Precision1	0.5789473684210527	0.35	0.7858082706766917
1	Random forest	All	Precision0	0.56	0.35714285714285715	0.7421370967741934
1	Random forest	All	Recall1	0.5	0.2857142857142857	0.7
1	Random forest	All	Recall0	0.6363636363636364	0.43478260869565216	0.8334999999999999
1	Random forest	All	Accuracy	0.5681818181818181	0.42413716133004925	0.709855395962733
1	Random forest	Digital phenotyping	F11	0.43243243243243246	0.2220720720720722	0.625
1	Random forest	Digital phenotyping	F10	0.5882352941176471	0.41650641025641044	0.7272727272727273
1	Random forest	Digital phenotyping	Precision1	0.5333333333333333	0.26666666666666666	0.7857142857142857
1	Random forest	Digital phenotyping	Precision0	0.5172413793103449	0.3448006465517242	0.6801874999999998
1	Random forest	Digital phenotyping	Recall1	0.36363636363636365	0.1737318840579712	0.5833333333333334
1	Random forest	Digital phenotyping	Recall0	0.6818181818181818	0.48268965517241386	0.8666666666666667
1	Random forest	Digital phenotyping	Accuracy	0.5227272727272727	0.37819616977225673	0.6591078892371995
1	Random forest	Demographics	F11	0.5	0.3110256410256411	0.6666666666666666
1	Random forest	Demographics	F10	0.4	0.2	0.5833333333333334
1	Random forest	Demographics	Precision1	0.46153846153846156	0.26082930756843803	0.6666666666666666
1	Random forest	Demographics	Precision0	0.4444444444444444	0.21731366459627335	0.6670454545454542
1	Random forest	Demographics	Recall1	0.5454545454545454	0.3458333333333336	0.75
1	Random forest	Demographics	Recall0	0.36363636363636365	0.17391304347826086	0.5714285714285714
1	Random forest	Demographics	Accuracy	0.45454545454545453	0.3126293995859213	0.5958333333333333
2	Logistic regression	All	F11	0.46511627906976744	0.2777777777777778	0.6511627906976745
2	Logistic regression	All	F10	0.46511627906976744	0.2857142857142857	0.6383404255319148
2	Logistic regression	All	Precision1	0.47619047619047616	0.2727272727272727	0.7058823529411765
2	Logistic regression	All	Precision0	0.45454545454545453	0.2631578947368421	0.6666666666666666
2	Logistic regression	All	Recall1	0.45454545454545453	0.25	0.6666666666666666
2	Logistic regression	All	Recall0	0.47619047619047616	0.2857142857142857	0.7058823529411765
2	Logistic regression	All	Accuracy	0.4653679653679653	0.32456140350877194	0.6266504329004329
2	Logistic regression	Digital phenotyping	F11	0.5652173913043478	0.3749273255813954	0.7170566037735848
2	Logistic regression	Digital phenotyping	F10	0.5	0.2857142857142857	0.6666666666666666
2	Logistic regression	Digital phenotyping	Precision1	0.5416666666666666	0.3333333333333333	0.75
2	Logistic regression	Digital phenotyping	Precision0	0.5263157894736842	0.2777777777777778	0.7368421052631579
2	Logistic regression	Digital phenotyping	Recall1	0.5909090909090909	0.38095238095238093	0.7778985507246375
2	Logistic regression	Digital phenotyping	Recall0	0.47619047619047616	0.2631578947368421	0.7058823529411765
2	Logistic regression	Digital phenotyping	Accuracy	0.5335497835497836	0.3744452286843591	0.6793478260869565
2	Logistic regression	Demographics	F11	0.56	0.3900622729631553	0.7213114754098361
2	Logistic regression	Demographics	F10	0.3888888888888889	0.17647058823529413	0.5789898132427843
2	Logistic regression	Demographics	Precision1	0.5	0.3213928571428572	0.7083333333333334
2	Logistic regression	Demographics	Precision0	0.4666666666666667	0.2222222222222222	0.7272727272727273
2	Logistic regression	Demographics	Recall1	0.6363636363636364	0.42291666666666683	0.8334999999999999
2	Logistic regression	Demographics	Recall0	0.3333333333333333	0.14269480519480535	0.5384615384615384
2	Logistic regression	Demographics	Accuracy	0.48484848484848486	0.3499621212121212	0.636960403726708
2	Random forest	All	F11	0.5263157894736842	0.3125	0.6956521739130435
2	Random forest	All	F10	0.625	0.43472385428907173	0.760090909090909
2	Random forest	All	Precision1	0.625	0.38437500000000024	0.8666666666666667
2	Random forest	All	Precision0	0.5555555555555556	0.36363636363636365	0.7391304347826086
2	Random forest	All	Recall1	0.45454545454545453	0.25	0.6666666666666666
2	Random forest	All	Recall0	0.7142857142857143	0.5	0.8948684210526314
2	Random forest	All	Accuracy	0.5844155844155844	0.4297689926172899	0.7134076086956521
2	Random forest	Digital phenotyping	F11	0.47368421052631576	0.25802315963606287	0.65
2	Random forest	Digital phenotyping	F10	0.5833333333333334	0.3900622729631553	0.7273601398601398
2	Random forest	Digital phenotyping	Precision1	0.5625	0.3076923076923077	0.8125
2	Random forest	Digital phenotyping	Precision0	0.5185185185185185	0.32142857142857145	0.7037037037037037
2	Random forest	Digital phenotyping	Recall1	0.4090909090909091	0.2082974137931035	0.608756038647343
2	Random forest	Digital phenotyping	Recall0	0.6666666666666666	0.44986111111111127	0.8637121212121212
2	Random forest	Digital phenotyping	Accuracy	0.5378787878787878	0.38997850678733037	0.6785714285714286
2	Random forest	Demographics	F11	0.5116279069767442	0.32432432432432434	0.68
2	Random forest	Demographics	F10	0.5116279069767442	0.32432432432432434	0.6666666666666666
2	Random forest	Demographics	Precision1	0.5238095238095238	0.3157894736842105	0.7409722222222219
2	Random forest	Demographics	Precision0	0.5	0.29979166666666685	0.6956521739130435
2	Random forest	Demographics	Recall1	0.5	0.29990740740740746	0.6956521739130435
2	Random forest	Demographics	Recall0	0.5238095238095238	0.31812200956937803	0.7391304347826086
2	Random forest	Demographics	Accuracy	0.5119047619047619	0.36612792397660826	0.6515151515151515
3	Logistic regression	All	F11	0.6086956521739131	0.42857142857142855	0.7547379454926625
3	Logistic regression	All	F10	0.55	0.3333333333333333	0.7142857142857143
3	Logistic regression	All	Precision1	0.5833333333333334	0.38095238095238093	0.7826863354037267
3	Logistic regression	All	Precision0	0.5789473684210527	0.35294117647058826	0.8095238095238095
3	Logistic regression	All	Recall1	0.6363636363636364	0.44995689655172416	0.84
3	Logistic regression	All	Recall0	0.5238095238095238	0.3076923076923077	0.7334210526315789
3	Logistic regression	All	Accuracy	0.5800865800865801	0.4423913043478261	0.7230223037831733
3	Logistic regression	Digital phenotyping	F11	0.5853658536585366	0.378293918918919	0.7555555555555555
3	Logistic regression	Digital phenotyping	F10	0.6222222222222222	0.43902439024390244	0.7693181818181818
3	Logistic regression	Digital phenotyping	Precision1	0.631578947368421	0.4088636363636366	0.8571428571428571
3	Logistic regression	Digital phenotyping	Precision0	0.5833333333333334	0.39113712374581955	0.7619747899159662
3	Logistic regression	Digital phenotyping	Recall1	0.5454545454545454	0.3333333333333333	0.75
3	Logistic regression	Digital phenotyping	Recall0	0.6666666666666666	0.4583333333333333	0.8695652173913043
3	Logistic regression	Digital phenotyping	Accuracy	0.606060606060606	0.45423913043478276	0.7591798890608874
3	Logistic regression	Demographics	F11	0.5957446808510638	0.4186046511627907	0.7451146560319043
3	Logistic regression	Demographics	F10	0.5128205128205128	0.3122632575757578	0.6818181818181818
3	Logistic regression	Demographics	Precision1	0.56	0.36	0.7619047619047619
3	Logistic regression	Demographics	Precision0	0.5555555555555556	0.3157894736842105	0.7778985507246375
3	Logistic regression	Demographics	Recall1	0.6363636363636364	0.4444444444444444	0.8333333333333334
3	Logistic regression	Demographics	Recall0	0.47619047619047616	0.2631578947368421	0.7
3	Logistic regression	Demographics	Accuracy	0.5562770562770563	0.4154840818903319	0.6980780249162601
3	Random forest	All	F11	0.46153846153846156	0.26303056027164695	0.6486824324324324
3	Random forest	All	F10	0.5531914893617021	0.3684210526315789	0.7037037037037037
3	Random forest	All	Precision1	0.5294117647058824	0.29390756302521026	0.7857142857142857
3	Random forest	All	Precision0	0.5	0.3	0.6923076923076923
3	Random forest	All	Recall1	0.4090909090909091	0.21731366459627335	0.6111111111111112
3	Random forest	All	Recall0	0.6190476190476191	0.4166666666666667	0.8333333333333334
3	Random forest	All	Accuracy	0.5140692640692641	0.36988795518207285	0.667518472906404
3	Random forest	Digital phenotyping	F11	0.45454545454545453	0.25625000000000014	0.6382978723404256
3	Random forest	Digital phenotyping	F10	0.42857142857142855	0.21621621621621623	0.6
3	Random forest	Digital phenotyping	Precision1	0.45454545454545453	0.25	0.6818779904306219
3	Random forest	Digital phenotyping	Precision0	0.42857142857142855	0.2104714912280702	0.6429621848739495
3	Random forest	Digital phenotyping	Recall1	0.45454545454545453	0.25	0.6666666666666666
3	Random forest	Digital phenotyping	Recall0	0.42857142857142855	0.2081250000000002	0.6470588235294118
3	Random forest	Digital phenotyping	Accuracy	0.44155844155844154	0.29862292879534263	0.6006889386189258
3	Random forest	Demographics	F11	0.5652173913043478	0.358974358974359	0.7170053217223028
3	Random forest	Demographics	F10	0.5	0.29390756302521026	0.6666666666666666
3	Random forest	Demographics	Precision1	0.5416666666666666	0.3333333333333333	0.7409722222222219
3	Random forest	Demographics	Precision0	0.5263157894736842	0.29411764705882354	0.75
3	Random forest	Demographics	Recall1	0.5909090909090909	0.37471590909090935	0.8
3	Random forest	Demographics	Recall0	0.47619047619047616	0.25	0.6842105263157895
3	Random forest	Demographics	Accuracy	0.5335497835497836	0.37855158730158733	0.6753275233538392
4	Logistic regression	All	F11	0.6122448979591837	0.42857142857142855	0.7547169811320755
4	Logistic regression	All	F10	0.4864864864864865	0.27018018018018025	0.6666666666666666
4	Logistic regression	All	Precision1	0.5357142857142857	0.34782608695652173	0.7142857142857143
4	Logistic regression	All	Precision0	0.6	0.3333333333333333	0.8461538461538461
4	Logistic regression	All	Recall1	0.7142857142857143	0.52	0.8888888888888888
4	Logistic regression	All	Recall0	0.4090909090909091	0.21052631578947367	0.625
4	Logistic regression	All	Accuracy	0.5616883116883117	0.4221915584415585	0.7006686212814645
4	Logistic regression	Digital phenotyping	F11	0.6382978723404256	0.43743206521739136	0.7755668934240362
4	Logistic regression	Digital phenotyping	F10	0.5641025641025641	0.35703781512605054	0.7272727272727273
4	Logistic regression	Digital phenotyping	Precision1	0.5769230769230769	0.36830143540669863	0.760047619047619
4	Logistic regression	Digital phenotyping	Precision0	0.6470588235294118	0.4	0.8668749999999998
4	Logistic regression	Digital phenotyping	Recall1	0.7142857142857143	0.4782091097308489	0.9
4	Logistic regression	Digital phenotyping	Recall0	0.5	0.2857142857142857	0.7142857142857143
4	Logistic regression	Digital phenotyping	Accuracy	0.6071428571428572	0.46551992753623195	0.7445658055712403
4	Logistic regression	Demographics	F11	0.6122448979591837	0.42857142857142855	0.7547169811320755
4	Logistic regression	Demographics	F10	0.4864864864864865	0.27018018018018025	0.6666666666666666
4	Logistic regression	Demographics	Precision1	0.5357142857142857	0.34782608695652173	0.7142857142857143
4	Logistic regression	Demographics	Precision0	0.6	0.3333333333333333	0.8461538461538461
4	Logistic regression	Demographics	Recall1	0.7142857142857143	0.52	0.8888888888888888
4	Logistic regression	Demographics	Recall0	0.4090909090909091	0.21052631578947367	0.625
4	Logistic regression	Demographics	Accuracy	0.5616883116883117	0.4221915584415585	0.7006686212814645
4	Random forest	All	F11	0.6274509803921569	0.44886621315192754	0.7692307692307693
4	Random forest	All	F10	0.45714285714285713	0.2222222222222222	0.6470985691573927
4	Random forest	All	Precision1	0.5333333333333333	0.34612068965517245	0.71875
4	Random forest	All	Precision0	0.6153846153846154	0.3076923076923077	0.8888888888888888
4	Random forest	All	Recall1	0.7619047619047619	0.5714285714285714	0.9444444444444444
4	Random forest	All	Recall0	0.36363636363636365	0.16666666666666666	0.5790570175438595
4	Random forest	All	Accuracy	0.5627705627705628	0.41623018847719	0.7013100934153566
4	Random forest	Digital phenotyping	F11	0.5263157894736842	0.3125	0.6857142857142857
4	Random forest	Digital phenotyping	F10	0.625	0.43902439024390244	0.7719298245614035
4	Random forest	Digital phenotyping	Precision1	0.5882352941176471	0.3333333333333333	0.8
4	Random forest	Digital phenotyping	Precision0	0.5769230769230769	0.3793103448275862	0.7727639296187683
4	Random forest	Digital phenotyping	Recall1	0.47619047619047616	0.2608695652173913	0.6842927631578947
4	Random forest	Digital phenotyping	Recall0	0.6818181818181818	0.47368421052631576	0.8695652173913043
4	Random forest	Digital phenotyping	Accuracy	0.579004329004329	0.42638996388028905	0.7199292027417028
4	Random forest	Demographics	F11	0.5531914893617021	0.358974358974359	0.7037037037037037
4	Random forest	Demographics	F10	0.46153846153846156	0.25	0.64
4	Random forest	Demographics	Precision1	0.5	0.307608695652174	0.6875
4	Random forest	Demographics	Precision0	0.5294117647058824	0.2857142857142857	0.7692307692307693
4	Random forest	Demographics	Recall1	0.6190476190476191	0.4	0.8181818181818182
4	Random forest	Demographics	Recall0	0.4090909090909091	0.20833333333333334	0.6153846153846154
4	Random forest	Demographics	Accuracy	0.5140692640692641	0.3689655172413794	0.655883237133237
